# Supplementary material for: Antibacterial use in Norwegian horses: a nationwide registry-based cross-sectional study
Source: BMC Vet Res. 2026 Apr 16;22:282. doi: 10.1186/s12917-026-05474-z (PMC13191911; doi:10.1186/s12917-026-05474-z)
Supplement: Supplementary file 1 — Supplementary Material 1. [file 12917_2026_5474_MOESM1_ESM.zip]

Archive with 5 entries (5 files):
- Supp_table3.xlsx
- Supp_table1.xlsx
- Supp_table6.xlsx
- Supp_table5.xlsx
- Supp_table4.xlsx
