# Supplementary material for: Antibacterial use in Norwegian horses: a nationwide registry-based cross-sectional study
Source: BMC Vet Res. 2026 Apr 16;22:282. doi: 10.1186/s12917-026-05474-z (PMC13191911; doi:10.1186/s12917-026-05474-z)
Supplement: Supplementary file 1 — Supplementary Material 1. [file 12917_2026_5474_MOESM1_ESM.zip › Supp_table3.xlsx]

## Sheet: Sheet 1
Supplementary Table 3. Evaluation of the accuracy for amount of medicinal product reported used and the associated unit for records reported by veterinarians to the Norwegian Veterinary Prescription Registry, by year and pharmaceutical form
Results of evaluation	2022	2023	2024
Injections	n=4,126	n=3,759	n=2,985
Correct unit	100.0%	97.9%	99.9%
Excluded, considered too high quantity after manual check	-	2.1%	0.1%
Oral paste	n=566	n=488	n=457
Correct unit	99.1%	98.2%	98.2%
Excluded, unit was dose or doser (Eng: dose or doses)	0.7%	0.8%	1.8%
Excluded, unit was mL	0.2%	0.4%	-
Excluded, considered too high quantity after manual check	-	0.6%	-
