# Supplementary material for: Antibacterial use in Norwegian horses: a nationwide registry-based cross-sectional study
Source: BMC Vet Res. 2026 Apr 16;22:282. doi: 10.1186/s12917-026-05474-z (PMC13191911; doi:10.1186/s12917-026-05474-z)
Supplement: Supplementary file 1 — Supplementary Material 1. [file 12917_2026_5474_MOESM1_ESM.zip › Supp_table1.xlsx]

## Sheet: Sheet1
Supplementary Table 1. Anatomical Therapeutic Chemical (ATC) codes for human medicinal products and ATCvet codes for veterinary medicinal products used to identify antibacterials.
ATC/ ATCvet code	Description	EMA scope
QA07AA	Antidiarrheals, intestinal anti-inflammatory and anti-infective agents	Mandatory
A07AA	Antidiarrheals, intestinal anti-inflammatory and anti-infective agents	Mandatory
QA07AB	Antidiarrheals, intestinal anti-inflammatory and anti-infective agents	Mandatory
A07AB	Antidiarrheals, intestinal anti-inflammatory and anti-infective agents	Mandatory
QA07AX03	Antidiarrheals, intestinal anti-inflammatory and anti-infective agents	Mandatory
A07AX03	Antidiarrheals, intestinal anti-inflammatory and anti-infective agents	Mandatory
QA07AX04	Antidiarrheals, intestinal anti-inflammatory and anti-infective agents	Mandatory
A07AX04	Antidiarrheals, intestinal anti-inflammatory and anti-infective agents	Mandatory
QG01AA	Gynaecological antiinfectives and antiseptics	Mandatory
G01AA	Gynaecological antiinfectives and antiseptics	Mandatory
QG01AE	Gynaecological antiinfectives and antiseptics	Mandatory
G01AE	Gynaecological antiinfectives and antiseptics	Mandatory
QG01BA	Gynaecological antiinfectives and antiseptics	Mandatory
G01BA	Gynaecological antiinfectives and antiseptics	Mandatory
QG01BE	Gynaecological antiinfectives and antiseptics	Mandatory
G01BE	Gynaecological antiinfectives and antiseptics	Mandatory
QG51AA	Antiinfectives and antiseptics for intrauterine use	Mandatory
QJ01	Antibacterials for systemic use	Mandatory
J01	Antibacterials for systemic use	Mandatory
QJ04	Antimycobacterials for systemic use	Voluntary
J04	Antimycobacterials for systemic use	Voluntary
QJ51	Antibacterials for intramammary use	Mandatory
QJ54	Antimycobacterials for intramammary use	Voluntary
QP51AG	Antiprotozoals (with antibacterial effect)	Mandatory
QG51AG	Antiinfectives and/or antiseptics, combinations for intrauterine use	Mandatory
EMA (European Medicines Agency)
