# Supplementary material for: Antibacterial use in Norwegian horses: a nationwide registry-based cross-sectional study
Source: BMC Vet Res. 2026 Apr 16;22:282. doi: 10.1186/s12917-026-05474-z (PMC13191911; doi:10.1186/s12917-026-05474-z)
Supplement: Supplementary file 1 — Supplementary Material 1. [file 12917_2026_5474_MOESM1_ESM.zip › Supp_table6.xlsx]

## Sheet: Sheet 1
Supplementary Table 6. Completeness of pharmacy data
Year	Pharmaceutical form	Completeness (%)	Number of records
2022
	Overall	75.6	5813
	Injection	9.9	28
	Oral solution	29.0	15
	Oral paste	76.4	5770
2023
	Overall	83.5	6055
	Injection	11.2	34
	Oral paste	84.0	6021
2024
	Overall	95.6	6484
	Injection	80.0	116
	Oral paste	95.7	6294
	Oral powder	93.6	74
Percent of pharmacy data (dispensing by pharmacies to animal owners and veterinarians for all species) compared to sales data. Veterinary medicinal products were use in horses accounted for >85 % of the total reported use in the specific year were included.
