# Supplementary material for: Antibacterial use in Norwegian horses: a nationwide registry-based cross-sectional study
Source: BMC Vet Res. 2026 Apr 16;22:282. doi: 10.1186/s12917-026-05474-z (PMC13191911; doi:10.1186/s12917-026-05474-z)
Supplement: Supplementary file 1 — Supplementary Material 1. [file 12917_2026_5474_MOESM1_ESM.zip › Supp_table5.xlsx]

## Sheet: Sheet 1
Supplementary Table 5. Completeness of use data
Year	Pharmaceutical form	Completeness (%)	Number of records
2022
	Overall	75.5	6284
	Injection	7.4	140
	Intramammary	Not in sales data	2
	Oral solution	26.0	13
	Oral paste	76.3	6129
2023
	Overall	83.3	6444
	Injection	8.8	139
	Oral paste	83.7	6305
2024
	Overall	84.7	6334
	Injection	9.3	88
	Oral paste	86.4	6213
	Oral powder	30.3	33
Percent of use data (dispensing by pharmacies to animal owners and use/ administration by veterinarians for all species) compared to sales data. Veterinary medicinal products were use in horses accounted for >85 % of the total reported use in the specific year were included.
