# Supplementary material for: Antibacterial use in Norwegian horses: a nationwide registry-based cross-sectional study
Source: BMC Vet Res. 2026 Apr 16;22:282. doi: 10.1186/s12917-026-05474-z (PMC13191911; doi:10.1186/s12917-026-05474-z)
Supplement: Supplementary file 1 — Supplementary Material 1. [file 12917_2026_5474_MOESM1_ESM.zip › Supp_table4.xlsx]

## Sheet: Sheet 1
Supplementary Table 4. Evaluation of the accuaracy for the diagnostic variable in the Norwegian Veterinary Prescription Registry, by year and diagnostic group
		2022				2023				2024
Diagnoses	Granularity of diagnosis	Veterinarians n=4,852	Pharmacies n=5,590	Total n=10,442		Veterinarians n=4,497	Pharmacies n=5,978	Total n=10,475		Veterinarians n=3,701	Pharmacies n=5,900	Total n=9,601
Not relevant for horses	Total	0.6%	0.5%	0.5%		0.8%	0.5%	0.6%		1.4%	0.5%	0.8%
For horses (all conditions)	Total	99.4%	99.5%	99.5%		99.2%	99.4%	99.3%		98.6%	99.4%	99.1%
	General organ-related	50.6%	99.9%	77.0%		49.2%	95.2%	75.5%		39.0%	92.6%	72.0%
	More specific	49.4%	0.1%	23.0%		50.8%	4.8%	24.5%		61.0%	7.4%	28.0%
Gynecological and obstetrical conditions	Total	4.6%	4.1%	4.3%		4.4%	4.2%	4.3%		3.4%	3.7%	3.6%
	General organ-related	54.7%	100.0%	77.6%		36.5%	98.4%	71.1%		39.4%	96.3%	75.2%
	More specific	45.3%	-	22.4%		63.5%	1.6%	28.9%		60.6%	3.7%	24.8%
Other conditions	Total	94.8%	95.5%	95.2%		94.8%	95.1%	95.0%		95.2%	95.8%	95.6%
	General organ-related	50.4%	99.9%	77.0%		49.8%	95.0%	75.7%		39.0%	92.4%	71.9%
	More specific	49.6%	0.1%	23.0%		50.2%	5.0%	24.3%		61.0%	7.6%	28.1%
Missing	Total	-	-	-		<0.1%	<0.1%	<0.1%		-	<0.1%	<0.1%
The results are presented as the percentage of records by diagnsotic group, subdivided by granularity of the reported diagnosis. The percentages for the rows where granularity of diagnosis is "Total" are in relation to the total number of records for that column, while for the rows where granularity of diagnosis is general or specific the percentages are in relation to the total for that diagnost…
